# Supplementary material for: Optimized detection of homologous recombination deficiency improves the prediction of clinical outcomes in cancer
Source: NPJ Precis Oncol. 2022 Dec 29;6:96. doi: 10.1038/s41698-022-00339-8 (PMC9800569; doi:10.1038/s41698-022-00339-8)
Supplement: Supplementary file 3 — Supplementary Data [file 41698_2022_339_MOESM3_ESM.xlsx]

## Sheet: SuppTable1
Sample	Methylation.data.available	BRCA1.prom.hypermethylation	BRCA2.prom.hypermethylation	RAD51p.prom.hypermethylation	Gene.deletions.data.available	BRCA1.strong.gene.deletion	BRCA2.strong.gene.deletion	RAD51p.strong.gene.deletion	Som.mutations.available	BRCA1.som.mutation	BRCA2.som.mutation	BRCA1.germ.mutation	BRCA2.germ.mutation	RAD51p.germ.mutation	HR.gene.deleted.status	HR.gene.deleted.list	HRstatus
TCGA-04-1331	YES	NO	NO	NO	YES	NO	NO	NO	YES	NO	NO	NO	NO	NO	YES	RPA2,BRCA2,ABRAXAS1	Undefined
TCGA-04-1332	YES	NO	NO	NO	YES	NO	YES	YES	NO	NO	NO	NO	NO	NO	YES	BRCA1,RBBP8,EME1,RAD51D	HRD
TCGA-04-1335	YES	NO	NO	NO	YES	NO	NO	NO	YES	NO	NO	NO	NO	NO	YES	MRE11,RPA2,ATM	Undefined
TCGA-04-1336	YES	NO	NO	NO	YES	NO	NO	NO	YES	NO	NO	NO	NO	NO	YES	RAD51,UIMC1,RPA3,BARD1	Undefined
TCGA-04-1338	YES	NO	NO	NO	YES	NO	NO	NO	NO	NO	NO	NO	NO	NO	YES	RAD51,RAD50,SYCP3	Undefined
TCGA-04-1341	YES	NO	NO	NO	YES	NO	NO	NO	YES	NO	NO	NO	NO	NO	NO	None	HRP
TCGA-04-1343	YES	NO	NO	NO	YES	NO	NO	NO	YES	NO	NO	NO	NO	NO	YES	RAD51,RPA1	Undefined
TCGA-04-1347	YES	NO	NO	NO	YES	NO	NO	NO	NO	NO	NO	NO	NO	NO	YES	NBN,BRCA2,RAD51B,RAD54B	Undefined
TCGA-04-1348	YES	NO	NO	NO	YES	NO	NO	NO	YES	NO	NO	NO	NO	NO	YES	POLD1,TOP3B,ATM	Undefined
TCGA-04-1349	YES	NO	NO	NO	YES	NO	NO	NO	YES	NO	NO	NO	NO	NO	YES	BLM	Undefined
TCGA-04-1350	YES	NO	NO	NO	YES	NO	NO	NO	NO	NO	NO	NO	NO	NO	NO	None	Undefined
TCGA-04-1356	YES	NO	NO	NO	YES	NO	NO	NO	YES	NO	NO	NO	NO	NO	YES	BRCA1,RPA3,POLD2,RPA2,ATM,BABAM2,TOP3A,RAD51D	Undefined
TCGA-04-1357	YES	NO	NO	NO	YES	NO	NO	NO	YES	NO	NO	NO	NO	NO	YES	RPA2,SYCP3,ATM,MUS81,RAD51B	Undefined
TCGA-04-1360	YES	NO	NO	NO	YES	NO	NO	NO	YES	NO	NO	NO	NO	NO	YES	RAD51,RAD54L,BABAM1,RAD50,RPA2,XRCC3,RAD51B	Undefined
TCGA-04-1361	YES	NO	NO	NO	YES	NO	NO	NO	YES	NO	NO	NO	NO	NO	YES	RAD51,UIMC1,RPA2,ATM	Undefined
TCGA-04-1362	YES	YES	NO	NO	YES	NO	NO	NO	YES	NO	NO	NO	NO	NO	YES	RAD51,RPA2	HRD
TCGA-04-1365	YES	NO	NO	NO	YES	NO	NO	NO	NO	NO	NO	NO	NO	NO	YES	BRCA1,MRE11,RAD50,ATM,RAD51D	Undefined
TCGA-04-1367	YES	NO	NO	NO	YES	NO	NO	NO	YES	NO	NO	NO	YES	NO	YES	RPA2	HRD
TCGA-04-1371	YES	NO	NO	NO	YES	NO	NO	NO	NO	NO	NO	NO	NO	NO	YES	POLD1,NBN,RPA3,RAD51B,RAD54B	Undefined
TCGA-04-1516	YES	YES	NO	NO	YES	NO	NO	NO	YES	NO	NO	NO	NO	NO	YES	RAD51,POLD1,RPA3,RAD54B	HRD
TCGA-04-1517	YES	NO	NO	NO	YES	NO	NO	NO	NO	NO	NO	NO	NO	NO	YES	BRCA1,POLD2,RPA2	Undefined
TCGA-04-1519	YES	NO	NO	NO	YES	NO	NO	NO	NO	NO	NO	NO	NO	NO	YES	BABAM1,RPA2	Undefined
TCGA-04-1525	YES	NO	NO	NO	YES	NO	NO	NO	NO	NO	NO	NO	NO	NO	YES	POLD1	Undefined
TCGA-04-1530	YES	NO	NO	NO	YES	NO	NO	NO	NO	NO	NO	NO	NO	NO	YES	POLD1,RPA3,SYCP3,ABRAXAS1	Undefined
TCGA-04-1536	YES	NO	NO	YES	YES	NO	NO	NO	NO	NO	NO	NO	NO	NO	YES	TOP3B,RPA3,RPA2,SEM1,BARD1,ABRAXAS1	HRD
TCGA-04-1542	YES	NO	NO	NO	YES	NO	NO	NO	YES	NO	NO	NO	NO	NO	YES	RAD51,POLD1,RBBP8,XRCC2	Undefined
TCGA-04-1638	YES	NO	NO	NO	YES	NO	NO	NO	YES	NO	NO	NO	NO	NO	YES	NBN,RAD54B	Undefined
TCGA-04-1644	YES	NO	NO	NO	YES	NO	NO	NO	YES	NO	NO	NO	NO	NO	YES	POLD1,RPA2	Undefined
TCGA-04-1646	YES	NO	NO	NO	YES	NO	NO	NO	YES	NO	NO	NO	NO	NO	YES	BARD1,SYCP3	Undefined
TCGA-04-1648	YES	NO	NO	NO	YES	NO	NO	NO	YES	NO	NO	NO	NO	NO	YES	POLD1	Undefined
TCGA-04-1649	YES	NO	NO	NO	YES	NO	NO	NO	YES	NO	NO	NO	NO	NO	YES	RPA2,BRCA2,RAD51B	Undefined
TCGA-04-1651	YES	YES	NO	NO	YES	NO	NO	NO	YES	NO	NO	NO	NO	NO	YES	RAD54L,RPA3,RPA2,ABRAXAS1,TOPBP1,RAD51B	HRD
TCGA-04-1652	YES	NO	NO	NO	YES	NO	NO	NO	YES	NO	NO	NO	NO	NO	YES	POLD1,RAD54L,UIMC1,RPA2,ABRAXAS1	Undefined
TCGA-04-1655	YES	NO	NO	NO	YES	NO	NO	NO	YES	NO	NO	NO	NO	NO	NO	None	HRP
TCGA-09-0364	YES	NO	NO	NO	YES	NO	NO	NO	YES	NO	NO	NO	NO	NO	YES	RAD54L,RPA2,XRCC3,ATM,ABRAXAS1,RAD51B	Undefined
TCGA-09-0365	YES	NO	NO	NO	YES	NO	NO	NO	YES	NO	NO	NO	NO	NO	YES	RAD54L	Undefined
TCGA-09-0366	YES	NO	NO	NO	YES	NO	NO	NO	NO	NO	NO	NO	NO	NO	NO	None	Undefined
TCGA-09-0369	YES	NO	NO	NO	YES	NO	NO	NO	YES	NO	NO	NO	NO	NO	YES	RAD54L,RPA2,BARD1,BRCA2	Undefined
TCGA-09-1659	YES	NO	NO	NO	YES	NO	NO	NO	NO	NO	NO	NO	NO	NO	NO	None	Undefined
TCGA-09-1661	YES	NO	NO	NO	YES	NO	NO	NO	NO	NO	NO	NO	NO	NO	YES	RAD54L,RPA2,SYCP3	Undefined
TCGA-09-1662	YES	NO	NO	NO	YES	NO	NO	NO	NO	NO	NO	NO	NO	NO	YES	BRCA1,RAD51C,RPA2,EME1,RAD51D	Undefined
TCGA-09-1666	YES	NO	NO	NO	YES	NO	NO	NO	NO	NO	NO	NO	NO	NO	YES	RPA2,XRCC3,RAD51B,BLM	Undefined
TCGA-09-1668	YES	NO	NO	NO	YES	NO	NO	NO	NO	NO	NO	NO	NO	NO	YES	RPA3,RPA2,SEM1,ABRAXAS1,RAD51B	Undefined
TCGA-09-1669	YES	NO	NO	NO	YES	NO	NO	NO	NO	NO	NO	NO	NO	NO	YES	RPA2	Undefined
TCGA-09-1673	YES	NO	NO	NO	YES	NO	NO	NO	YES	NO	NO	NO	NO	NO	YES	RAD52,MRE11,POLD1,POLD3,RPA3,ATM	Undefined
TCGA-09-1674	YES	NO	NO	NO	YES	NO	NO	NO	YES	NO	NO	NO	NO	NO	YES	POLD1,XRCC3,BRCC3	Undefined
TCGA-09-2043	YES	NO	NO	NO	YES	NO	NO	NO	YES	NO	NO	NO	NO	NO	YES	POLD1,RPA3,RAD50,TOPBP1,RAD51B	Undefined
TCGA-09-2044	YES	YES	NO	NO	YES	NO	NO	NO	YES	NO	YES	NO	NO	NO	YES	MRE11,RAD51,NBN,ATM,BABAM2,RAD54B	HRD
TCGA-09-2049	YES	NO	NO	NO	YES	NO	NO	NO	YES	NO	NO	NO	NO	NO	YES	RAD52,RAD51,RPA2,SYCP3,BLM	Undefined
TCGA-09-2050	YES	NO	NO	NO	YES	NO	NO	NO	YES	NO	NO	NO	NO	NO	YES	RPA3,ATM	Undefined
TCGA-09-2051	YES	NO	NO	NO	YES	NO	NO	NO	YES	NO	NO	NO	NO	NO	YES	BRCA1,RBBP8,RAD51D	Undefined
TCGA-09-2053	YES	NO	NO	NO	YES	NO	NO	NO	YES	NO	NO	NO	NO	NO	YES	RAD51	Undefined
TCGA-09-2054	YES	NO	NO	NO	YES	NO	NO	NO	NO	NO	NO	NO	NO	NO	YES	BRCA1,POLD1,BRCC3	Undefined
TCGA-09-2055	YES	NO	NO	NO	YES	NO	NO	NO	YES	NO	NO	NO	NO	NO	YES	RAD52,RPA3,RPA2	Undefined
TCGA-10-0926	YES	NO	NO	NO	YES	NO	NO	NO	YES	NO	NO	NO	NO	NO	YES	POLD1,BABAM1	Undefined
TCGA-10-0928	YES	YES	NO	NO	YES	NO	NO	NO	YES	NO	NO	NO	NO	NO	YES	RAD51,PALB2,BRCA2,BABAM2,BRCC3	HRD
TCGA-10-0930	YES	NO	NO	NO	YES	NO	NO	NO	YES	NO	NO	NO	NO	YES	YES	RAD54L,UIMC1,RAD50,RPA2,BARD1	HRD
TCGA-10-0931	YES	NO	NO	NO	YES	NO	NO	NO	YES	NO	NO	YES	NO	NO	YES	BRCA1,MRE11,RPA3,POLD2,RPA2,ATM,MUS81,POLD4,RAD51B,RAD51D	HRD
TCGA-10-0933	YES	NO	NO	NO	YES	NO	NO	NO	YES	NO	NO	NO	NO	NO	NO	None	HRP
TCGA-10-0934	YES	NO	NO	NO	YES	NO	NO	NO	YES	NO	NO	NO	NO	NO	YES	BARD1,RAD51B	Undefined
TCGA-10-0935	YES	NO	NO	NO	YES	NO	NO	NO	YES	NO	NO	NO	NO	NO	YES	RAD51,RPA3	Undefined
TCGA-10-0936	YES	NO	NO	NO	YES	NO	NO	NO	NO	NO	NO	NO	NO	NO	YES	RAD52,SSBP1,XRCC2	Undefined
TCGA-10-0937	YES	YES	NO	NO	YES	NO	NO	NO	YES	NO	NO	NO	NO	NO	YES	RBBP8,RPA3,RPA2,BARD1,BRCA2	HRD
TCGA-10-0938	YES	NO	NO	NO	YES	NO	NO	NO	NO	NO	NO	NO	NO	NO	YES	ATM,BABAM2,BRCC3	Undefined
TCGA-13-0714	YES	NO	NO	NO	YES	NO	NO	NO	YES	NO	NO	NO	NO	NO	YES	RAD52,POLD2,BLM	Undefined
TCGA-13-0720	YES	NO	NO	NO	YES	NO	NO	NO	NO	NO	NO	NO	NO	NO	YES	BARD1,SYCP3,BRCA2,RAD51B	Undefined
TCGA-13-0723	YES	NO	NO	NO	YES	NO	NO	NO	NO	NO	NO	NO	NO	NO	YES	MRE11,ATM	Undefined
TCGA-13-0724	YES	NO	NO	NO	YES	NO	NO	NO	NO	NO	NO	NO	NO	NO	YES	RAD52,RPA2	Undefined
TCGA-13-0725	YES	NO	NO	NO	YES	NO	NO	NO	NO	NO	NO	NO	NO	NO	YES	RAD51,RBBP8,RPA2,XRCC3,SYCP3	Undefined
TCGA-13-0727	YES	NO	NO	NO	YES	NO	NO	NO	NO	NO	NO	NO	NO	NO	YES	BARD1,TOPBP1	Undefined
TCGA-13-0730	YES	NO	NO	NO	YES	NO	NO	NO	NO	NO	NO	NO	NO	NO	NO	None	Undefined
TCGA-13-0755	YES	NO	NO	NO	YES	NO	NO	NO	YES	NO	NO	NO	NO	NO	YES	XRCC2	Undefined
TCGA-13-0757	YES	NO	NO	NO	YES	NO	NO	NO	YES	NO	NO	NO	NO	NO	NO	None	HRP
TCGA-13-0758	YES	NO	NO	NO	YES	NO	NO	NO	NO	NO	NO	NO	NO	NO	YES	RPA3,SEM1	Undefined
TCGA-13-0760	YES	YES	NO	NO	YES	NO	NO	NO	YES	NO	NO	NO	NO	NO	YES	SSBP1,RPA2,XRCC3,BARD1,SYCP3,BRCA2,TOP3A,XRCC2	HRD
TCGA-13-0761	YES	NO	NO	NO	YES	NO	NO	NO	NO	NO	NO	NO	NO	NO	YES	BRCA2	Undefined
TCGA-13-0762	YES	NO	NO	NO	YES	NO	NO	NO	NO	NO	NO	NO	NO	NO	YES	RAD51,NBN,RPA2	Undefined
TCGA-13-0764	YES	NO	NO	NO	YES	NO	NO	NO	YES	NO	NO	NO	NO	NO	YES	BRCA1,RAD51,POLD3,RAD50,RPA2,SEM1,BABAM2,TOP3A	Undefined
TCGA-13-0766	YES	NO	NO	NO	YES	NO	NO	NO	NO	NO	NO	NO	NO	NO	YES	POLD1,SYCP3,ATM,RAD51B	Undefined
TCGA-13-0768	YES	NO	NO	NO	YES	NO	NO	NO	YES	NO	NO	NO	NO	NO	YES	POLD1	Undefined
TCGA-13-0791	YES	NO	NO	NO	YES	NO	NO	NO	YES	NO	NO	NO	NO	NO	YES	BRCA2	Undefined
TCGA-13-0792	YES	YES	NO	NO	YES	NO	NO	NO	NO	NO	NO	NO	NO	NO	YES	RAD52,RAD51,POLD1,NBN,ATM	HRD
TCGA-13-0793	YES	NO	NO	NO	YES	NO	NO	NO	NO	NO	NO	NO	NO	NO	NO	None	Undefined
TCGA-13-0794	YES	NO	NO	NO	YES	NO	NO	NO	YES	NO	NO	NO	NO	NO	YES	POLD1,BABAM1,SSBP1,BRCA2,BRCC3,BLM	Undefined
TCGA-13-0795	YES	NO	NO	NO	YES	NO	NO	NO	YES	NO	NO	NO	NO	NO	YES	POLD1,POLD2,RPA1,TOP3A,RAD51D	Undefined
TCGA-13-0797	YES	NO	NO	NO	YES	NO	NO	NO	NO	NO	NO	NO	NO	NO	YES	POLD1,RPA3	Undefined
TCGA-13-0799	YES	NO	NO	NO	YES	NO	NO	NO	NO	NO	NO	NO	NO	NO	YES	RAD52,POLD1,XRCC3,BARD1,RAD51B,XRCC2	Undefined
TCGA-13-0800	YES	NO	NO	NO	YES	NO	NO	NO	YES	NO	NO	NO	NO	NO	YES	RAD51	Undefined
TCGA-13-0801	YES	NO	NO	NO	YES	NO	NO	NO	NO	NO	NO	NO	NO	NO	YES	BRCA1,RAD54L,RPA3,RPA1,SYCP3,RAD51B,RAD51D	Undefined
TCGA-13-0802	YES	NO	NO	NO	YES	NO	NO	NO	NO	NO	NO	NO	NO	NO	YES	POLD1,RPA2,SEM1,RPA4	Undefined
TCGA-13-0803	YES	NO	NO	NO	YES	NO	NO	NO	NO	NO	NO	NO	NO	NO	YES	RPA2,BARD1	Undefined
TCGA-13-0804	YES	NO	NO	NO	YES	NO	NO	NO	YES	NO	NO	NO	NO	NO	YES	NBN,BRCC3,RAD54B	Undefined
TCGA-13-0805	YES	NO	NO	NO	YES	NO	NO	NO	YES	NO	NO	NO	NO	NO	YES	RAD51,POLD1,SYCP3	Undefined
TCGA-13-0807	YES	NO	NO	NO	YES	NO	NO	NO	YES	NO	NO	NO	NO	NO	YES	POLD1,BRCA2,TOP3A,RAD51D	Undefined
TCGA-13-0883	YES	NO	NO	NO	YES	NO	NO	NO	YES	NO	NO	NO	NO	NO	YES	RPA3,RPA2,RPA4	Undefined
TCGA-13-0884	YES	NO	NO	NO	YES	NO	NO	NO	YES	NO	NO	NO	NO	NO	YES	RPA3	Undefined
TCGA-13-0885	YES	NO	NO	NO	YES	NO	NO	NO	YES	NO	NO	NO	NO	NO	YES	RAD51,RPA3,BRCA2,RAD51B	Undefined
TCGA-13-0886	YES	NO	NO	NO	YES	NO	NO	NO	YES	NO	NO	NO	NO	NO	YES	POLD1,RPA2,BRCA2,RAD51B	Undefined
TCGA-13-0887	YES	NO	NO	NO	YES	NO	NO	YES	YES	NO	NO	YES	NO	NO	YES	RAD51,RPA2,SYCP3,RAD51B,BRCC3	HRD
TCGA-13-0888	YES	NO	NO	NO	YES	NO	NO	NO	YES	NO	NO	NO	NO	NO	YES	MRE11,POLD3,PALB2,RBBP8,SYCP3,ATM,POLD4	Undefined
TCGA-13-0890	YES	NO	NO	NO	YES	NO	NO	NO	YES	NO	NO	NO	NO	NO	YES	RAD52,MRE11,RAD51,RPA3,POLD2,RPA2	Undefined
TCGA-13-0891	YES	NO	NO	NO	YES	NO	NO	NO	YES	NO	NO	NO	NO	NO	YES	MRE11,RPA3,ATM	Undefined
TCGA-13-0893	YES	NO	NO	NO	YES	NO	NO	YES	YES	NO	NO	NO	NO	NO	YES	RAD51,RPA3,POLD2,RPA2,BARD1,RAD51B	HRD
TCGA-13-0897	YES	YES	NO	NO	YES	NO	NO	NO	YES	NO	NO	NO	NO	NO	YES	RAD51,POLD1,RPA3,POLD2,ABRAXAS1	HRD
TCGA-13-0899	YES	NO	NO	NO	YES	NO	NO	NO	YES	NO	NO	NO	NO	NO	YES	POLD1,TOP3B,RPA3	Undefined
TCGA-13-0900	YES	NO	NO	NO	YES	NO	NO	NO	NO	NO	NO	NO	NO	NO	YES	BRCA1,RAD54L,RPA3,RPA2,ABRAXAS1,RAD51D,XRCC2	Undefined
TCGA-13-0901	YES	NO	NO	NO	YES	NO	NO	NO	NO	NO	NO	NO	NO	NO	YES	TOP3B,BARD1,RAD51B	Undefined
TCGA-13-0903	YES	NO	NO	NO	YES	NO	NO	NO	YES	NO	NO	NO	NO	NO	YES	POLD1,RPA3,RPA2,SYCP3	Undefined
TCGA-13-0904	YES	NO	NO	NO	YES	NO	NO	NO	YES	NO	NO	NO	NO	NO	YES	RAD51,RAD54L,NBN,RPA3,POLD2,RAD50,RAD54B	Undefined
TCGA-13-0905	YES	YES	NO	NO	YES	NO	NO	NO	YES	NO	NO	NO	NO	NO	YES	RAD51,RAD50,RPA2	HRD
TCGA-13-0906	YES	NO	NO	NO	YES	NO	NO	NO	NO	NO	NO	NO	NO	NO	YES	RPA3,RPA2,BARD1,BRCA2,TOP3A,RAD51D	Undefined
TCGA-13-0908	YES	NO	NO	NO	YES	NO	NO	NO	NO	NO	NO	NO	NO	NO	YES	RPA2,BARD1,BRCA2	Undefined
TCGA-13-0910	YES	NO	NO	NO	YES	NO	NO	NO	YES	NO	NO	NO	NO	NO	YES	SEM1,ATM	Undefined
TCGA-13-0911	YES	NO	NO	NO	YES	NO	NO	NO	YES	NO	NO	NO	NO	NO	NO	None	HRP
TCGA-13-0912	YES	NO	NO	NO	YES	NO	NO	NO	YES	NO	NO	NO	NO	NO	YES	RPA2,RAD51B	Undefined
TCGA-13-0913	YES	NO	NO	NO	YES	NO	NO	NO	YES	NO	NO	NO	NO	NO	YES	RPA3,RPA2,SYCP3,BRCA2,TOP3A,RAD51D	Undefined
TCGA-13-0916	YES	YES	NO	NO	YES	NO	NO	NO	YES	NO	NO	NO	NO	NO	YES	RAD51,POLD1,UIMC1,NBN,RPA2,RAD51B,RAD54B	HRD
TCGA-13-0919	YES	NO	NO	NO	YES	NO	NO	NO	NO	NO	NO	NO	NO	NO	YES	RAD54L,SSBP1,RAD50,RPA2,SYCP3,XRCC2	Undefined
TCGA-13-0921	YES	NO	NO	NO	YES	NO	NO	NO	YES	NO	NO	NO	NO	NO	YES	RAD50,ABRAXAS1	Undefined
TCGA-13-0923	YES	NO	NO	NO	YES	NO	NO	NO	YES	NO	NO	NO	NO	NO	YES	RAD51,RPA2,BRCA2,ABRAXAS1,MUS81,POLD4	Undefined
TCGA-13-0924	YES	NO	NO	NO	YES	NO	NO	NO	NO	NO	NO	NO	NO	NO	YES	RPA3,RAD50	Undefined
TCGA-13-1403	YES	NO	NO	NO	YES	NO	NO	NO	YES	NO	NO	NO	NO	NO	YES	RPA3,XRCC3,MUS81,POLD4,RAD51B	Undefined
TCGA-13-1404	YES	NO	NO	NO	YES	NO	NO	NO	YES	NO	NO	YES	NO	NO	YES	BRCA1,RAD51,SEM1,RPA1,BARD1,SYCP3,BRCA2,TOP3A,RAD51D	HRD
TCGA-13-1405	YES	NO	NO	NO	YES	NO	NO	NO	YES	NO	NO	NO	NO	NO	YES	MUS81,POLD4	Undefined
TCGA-13-1407	YES	NO	NO	NO	YES	NO	NO	NO	NO	NO	NO	NO	NO	NO	YES	UIMC1,RAD50,XRCC3	Undefined
TCGA-13-1408	YES	NO	NO	NO	YES	NO	NO	NO	NO	NO	NO	NO	NO	NO	YES	BRCA2,TOPBP1,MUS81,POLD4,RAD51B	Undefined
TCGA-13-1409	YES	NO	NO	NO	YES	NO	NO	NO	NO	NO	NO	NO	NO	NO	NO	None	Undefined
TCGA-13-1411	YES	NO	NO	NO	YES	NO	NO	NO	YES	NO	NO	NO	NO	NO	YES	BRIP1	Undefined
TCGA-13-1412	YES	NO	NO	NO	YES	NO	NO	NO	YES	NO	NO	NO	NO	NO	YES	RPA3,RPA2,BARD1,RAD51D	Undefined
TCGA-13-1481	YES	NO	NO	YES	YES	NO	NO	NO	YES	NO	NO	NO	NO	NO	YES	POLD1,RPA3,RAD50,RPA2,BRCA2	HRD
TCGA-13-1482	YES	NO	NO	NO	YES	NO	NO	NO	YES	NO	NO	NO	NO	NO	YES	RPA2,XRCC3,SEM1,RAD51B,XRCC2	Undefined
TCGA-13-1483	YES	NO	NO	NO	YES	NO	NO	NO	YES	NO	NO	NO	NO	NO	YES	POLD2	Undefined
TCGA-13-1484	YES	NO	NO	NO	YES	NO	NO	NO	YES	NO	NO	NO	NO	NO	YES	POLD1	Undefined
TCGA-13-1488	YES	NO	NO	NO	YES	NO	NO	NO	YES	NO	NO	YES	NO	NO	YES	RAD51,RPA3,ATM,TOP3A,XRCC2,BLM	HRD
TCGA-13-1489	YES	NO	NO	YES	YES	NO	NO	NO	YES	NO	NO	NO	NO	NO	YES	RAD54L,RAD50,RPA1,TOPBP1	HRD
TCGA-13-1491	YES	NO	NO	NO	YES	NO	NO	NO	YES	NO	NO	NO	NO	NO	YES	RPA2,SYCP3,RAD51B	Undefined
TCGA-13-1492	YES	NO	NO	NO	YES	NO	NO	NO	YES	NO	NO	NO	NO	NO	YES	ATM	Undefined
TCGA-13-1494	YES	NO	NO	NO	YES	NO	NO	NO	YES	NO	NO	NO	NO	NO	YES	RPA2	Undefined
TCGA-13-1495	YES	NO	NO	NO	YES	NO	NO	NO	YES	NO	NO	NO	NO	NO	YES	POLD1	Undefined
TCGA-13-1496	YES	NO	NO	NO	YES	NO	NO	NO	YES	NO	NO	NO	NO	NO	YES	MUS81	Undefined
TCGA-13-1497	YES	NO	NO	NO	YES	NO	NO	NO	YES	NO	NO	NO	NO	NO	YES	BRCA1,RAD51,POLD1,RPA2,BARD1,ABRAXAS1,RAD51B,RAD51D	Undefined
TCGA-13-1498	YES	NO	NO	NO	YES	NO	NO	NO	YES	NO	NO	NO	YES	NO	YES	BLM	HRD
TCGA-13-1499	YES	NO	NO	NO	YES	NO	NO	YES	YES	NO	NO	NO	YES	NO	YES	RAD51,NBN,ABRAXAS1	HRD
TCGA-13-1500	YES	NO	NO	NO	YES	NO	NO	NO	YES	NO	NO	NO	NO	NO	YES	RPA3	Undefined
TCGA-13-1501	YES	NO	NO	NO	YES	NO	NO	NO	YES	NO	NO	NO	NO	NO	YES	RAD51,POLD1,RPA3,SEM1,BABAM2,ABRAXAS1,RAD51B	Undefined
TCGA-13-1504	YES	NO	NO	NO	YES	NO	NO	NO	YES	NO	NO	NO	NO	NO	YES	SSBP1,SEM1,ABRAXAS1,XRCC2	Undefined
TCGA-13-1505	YES	NO	NO	NO	YES	NO	NO	NO	YES	NO	NO	NO	NO	NO	YES	POLD1,TOPBP1,RAD51B	Undefined
TCGA-13-1506	YES	NO	NO	NO	YES	NO	NO	NO	YES	NO	NO	NO	NO	NO	YES	POLD1,RPA2	Undefined
TCGA-13-1507	YES	NO	NO	NO	YES	NO	NO	YES	YES	NO	NO	NO	NO	NO	YES	BRCA1,RAD51,NBN,RAD51D,RAD54B	HRD
TCGA-13-1509	YES	NO	NO	NO	YES	NO	NO	NO	YES	NO	NO	NO	NO	NO	YES	RAD51,NBN,RAD50,RPA2,BARD1,SYCP3	Undefined
TCGA-13-1510	YES	NO	NO	NO	YES	NO	NO	NO	YES	NO	NO	NO	NO	NO	YES	UIMC1,RAD50,RPA2,SYCP3,BRCA2	Undefined
TCGA-13-1511	YES	NO	NO	NO	YES	NO	NO	NO	YES	NO	NO	NO	NO	NO	NO	None	Undefined
TCGA-13-1512	YES	NO	NO	NO	YES	NO	NO	NO	YES	NO	NO	NO	NO	NO	YES	BRCA1,RAD54L,RPA2,ATM,MUS81,TOP3A,RAD51B,RAD51D,BLM	Undefined
TCGA-13-1817	YES	NO	NO	NO	YES	NO	NO	NO	NO	NO	NO	NO	NO	NO	NA	NA	Undefined
TCGA-13-1819	YES	YES	NO	NO	YES	NO	NO	NO	NO	NO	NO	NO	NO	NO	YES	BRCA1,POLD3,UIMC1,SSBP1,XRCC3,BARD1,SYCP3,MUS81,TOP3A,RAD51B,RAD51D	HRD
TCGA-13-2057	YES	NO	NO	NO	YES	NO	YES	NO	YES	NO	NO	NO	NO	NO	YES	RAD52,POLD2,BRCA2	HRD
TCGA-13-2059	YES	YES	NO	NO	YES	NO	NO	NO	YES	NO	NO	NO	NO	NO	YES	RAD51,RPA2,XRCC3,BRCA2,RAD51B	HRD
TCGA-13-2060	YES	NO	NO	NO	YES	NO	NO	NO	YES	NO	NO	NO	NO	NO	YES	BRCA1,NBN,RAD51C,BRIP1,BARD1,BRCA2,EME1,RAD51D,BRCC3	Undefined
TCGA-13-2061	YES	NO	NO	NO	YES	NO	NO	NO	YES	NO	NO	NO	NO	NO	YES	RPA2,ATM,RPA4	Undefined
TCGA-13-2065	YES	NO	NO	NO	YES	NO	NO	NO	YES	NO	NO	NO	NO	NO	YES	POLD1,ABRAXAS1	Undefined
TCGA-13-2071	YES	YES	NO	NO	YES	NO	NO	NO	YES	NO	NO	NO	NO	NO	YES	POLD1,RPA3,SEM1	HRD
TCGA-13-A5FT	YES	NO	NO	NO	YES	NO	NO	NO	YES	NO	NO	NO	NO	NO	YES	RPA3,RPA2,BRCA2	Undefined
TCGA-13-A5FU	YES	NO	NO	NO	YES	NO	NO	NO	YES	NO	NO	NO	NO	NO	YES	NBN,SYCP3,RAD54B	Undefined
TCGA-20-0987	YES	NO	NO	NO	YES	NO	NO	NO	YES	NO	NO	NO	NO	NO	YES	POLD1	Undefined
TCGA-20-0990	YES	NO	NO	NO	YES	NO	NO	NO	NO	NO	NO	NO	NO	NO	YES	RBBP8,BABAM1,BRCA2,BRCC3	Undefined
TCGA-20-0991	YES	NO	NO	NO	YES	NO	NO	NO	YES	NO	NO	NO	NO	NO	NO	None	HRP
TCGA-20-1683	YES	NO	NO	NO	YES	NO	NO	YES	YES	NO	NO	NO	NO	NO	YES	RAD52,MRE11,RAD51,BABAM1,ATM,RAD51D	HRD
TCGA-20-1684	YES	NO	NO	NO	YES	NO	NO	NO	YES	NO	NO	NO	NO	NO	YES	POLD1,RPA3,TOPBP1	Undefined
TCGA-20-1685	YES	NO	NO	NO	YES	NO	NO	NO	YES	NO	NO	NO	YES	NO	YES	MRE11,POLD1,RPA2,XRCC3,BRCA2,ATM,RAD51B,BLM	HRD
TCGA-20-1686	YES	NO	NO	NO	YES	NO	NO	NO	YES	NO	NO	NO	NO	NO	YES	POLD1,NBN,POLD2,TOP3A,RAD54B	Undefined
TCGA-20-1687	YES	NO	NO	NO	YES	NO	NO	NO	YES	NO	NO	NO	NO	NO	YES	BARD1,BLM,RPA4	Undefined
TCGA-23-1021	YES	NO	NO	NO	YES	NO	NO	NO	YES	NO	NO	NO	YES	NO	YES	RPA3,RPA2,SYCP3,RAD51B,BRCC3	HRD
TCGA-23-1022	YES	YES	NO	NO	YES	NO	NO	NO	YES	NO	NO	NO	NO	NO	YES	RAD52,RAD51,RBBP8,RPA3,RPA2,TOP3A,RAD51D	HRD
TCGA-23-1023	YES	NO	NO	NO	YES	NO	NO	NO	NO	NO	NO	NO	NO	NO	YES	RPA3,RPA2,SYCP3	Undefined
TCGA-23-1024	YES	NO	NO	NO	YES	NO	NO	NO	NO	NO	NO	NO	NO	NO	NO	None	Undefined
TCGA-23-1026	YES	NO	NO	YES	YES	NO	NO	NO	NO	NO	NO	NO	NO	NO	YES	POLD1,PALB2,SSBP1,RPA3,BABAM2,RAD51B,XRCC2,BLM	HRD
TCGA-23-1027	YES	NO	NO	NO	YES	NO	NO	NO	YES	NO	NO	YES	NO	NO	YES	RPA3,RAD50,RPA2,SYCP3,MUS81,POLD4,RAD51B	HRD
TCGA-23-1028	YES	NO	NO	NO	YES	YES	NO	NO	NO	NO	NO	NO	NO	NO	YES	BRCA1,RPA3,RAD51C,BRIP1,EME1,RAD51B,XRCC2	HRD
TCGA-23-1029	YES	NO	NO	NO	YES	NO	NO	NO	YES	NO	NO	NO	YES	NO	YES	RPA3,RAD50,RAD51D	HRD
TCGA-23-1030	YES	NO	NO	NO	YES	YES	NO	NO	YES	NO	NO	NO	NO	NO	YES	BRCA1,POLD1,POLD3,UIMC1,RAD50	HRD
TCGA-23-1031	YES	NO	NO	NO	YES	NO	NO	NO	NO	NO	NO	NO	NO	NO	YES	RPA2	Undefined
TCGA-23-1032	YES	NO	NO	NO	YES	NO	NO	NO	YES	NO	NO	NO	NO	NO	YES	BRCA1,POLD1,BRCA2	Undefined
TCGA-23-1109	YES	NO	NO	NO	YES	NO	NO	NO	NO	NO	NO	NO	NO	NO	YES	UIMC1,BARD1,BLM	Undefined
TCGA-23-1110	YES	NO	NO	NO	YES	NO	NO	NO	YES	NO	NO	NO	NO	NO	YES	NBN,RPA3,BRCA2,RAD54B	Undefined
TCGA-23-1111	YES	NO	NO	NO	YES	NO	NO	YES	YES	NO	NO	NO	NO	NO	YES	TOP3B,ABRAXAS1	HRD
TCGA-23-1113	YES	NO	NO	NO	YES	NO	NO	NO	YES	NO	NO	NO	NO	NO	NO	None	HRP
TCGA-23-1114	YES	NO	NO	NO	YES	NO	YES	NO	YES	NO	NO	NO	YES	NO	YES	RAD52,BRCA1,BARD1,BRCA2,ABRAXAS1,TOPBP1,RAD51B,RAD51D,BRCC3	HRD
TCGA-23-1116	YES	NO	NO	NO	YES	NO	NO	NO	YES	NO	NO	NO	NO	NO	NO	None	HRP
TCGA-23-1117	YES	YES	NO	NO	YES	NO	NO	NO	YES	NO	NO	NO	NO	NO	YES	POLD3,RAD54L,RPA3,RPA2,BARD1,BLM	HRD
TCGA-23-1118	YES	NO	NO	NO	YES	NO	NO	NO	YES	NO	NO	YES	NO	NO	YES	POLD1,RPA3,RAD50,RPA2,ABRAXAS1	HRD
TCGA-23-1120	YES	NO	NO	NO	YES	NO	NO	NO	NO	NO	NO	NO	NO	NO	YES	TOP3B,RPA3,RPA2,XRCC3,BRCA2,BLM	Undefined
TCGA-23-1121	YES	NO	NO	NO	YES	NO	NO	NO	YES	NO	NO	NO	NO	NO	YES	POLD1,NBN,RPA3,RAD51C,BABAM2,BLM	Undefined
TCGA-23-1123	YES	NO	NO	NO	YES	NO	NO	NO	YES	NO	NO	NO	NO	NO	NO	None	HRP
TCGA-23-1124	YES	NO	NO	NO	YES	NO	NO	NO	YES	NO	NO	NO	NO	NO	YES	RAD51,NBN,ABRAXAS1,TOPBP1,TOP3A,RAD54B	Undefined
TCGA-23-1809	YES	NO	NO	NO	YES	NO	NO	NO	YES	NO	NO	NO	NO	NO	YES	BRCA1,RAD51,RAD54L,XRCC3,SYCP3,ABRAXAS1,RAD51B,RAD51D	Undefined
TCGA-23-2072	YES	NO	NO	NO	YES	NO	NO	NO	YES	NO	NO	NO	NO	NO	YES	ATM	Undefined
TCGA-23-2077	YES	NO	NO	NO	YES	NO	NO	NO	YES	NO	NO	NO	NO	NO	YES	POLD1,BRCC3	Undefined
TCGA-23-2078	YES	NO	NO	NO	YES	NO	NO	NO	YES	NO	NO	YES	NO	NO	YES	RAD50,SYCP3,ABRAXAS1	HRD
TCGA-23-2079	YES	NO	NO	NO	YES	NO	NO	NO	YES	NO	NO	YES	NO	NO	YES	RAD52,POLD1,RPA3,BLM	HRD
TCGA-23-2081	YES	NO	NO	NO	YES	NO	NO	NO	YES	NO	NO	NO	NO	NO	YES	BARD1,SYCP3	Undefined
TCGA-23-2084	YES	NO	NO	NO	YES	NO	NO	NO	YES	NO	NO	NO	YES	NO	YES	RPA3,RPA2,BARD1,BRCC3,RPA4	HRD
TCGA-23-2641	YES	NO	NO	NO	YES	NO	NO	NO	YES	YES	NO	NO	NO	NO	YES	RPA2	HRD
TCGA-23-2643	YES	NO	NO	NO	YES	NO	NO	NO	YES	NO	NO	NO	NO	NO	YES	RAD51,ATM	Undefined
TCGA-23-2645	YES	NO	NO	YES	YES	NO	NO	YES	YES	NO	NO	NO	NO	NO	YES	RAD51,SEM1,ABRAXAS1	HRD
TCGA-24-0966	YES	NO	NO	NO	YES	NO	NO	NO	NO	NO	NO	NO	NO	NO	YES	RAD52,XRCC3,BRCA2	Undefined
TCGA-24-0968	YES	NO	NO	NO	YES	NO	NO	NO	NO	NO	NO	NO	NO	NO	YES	RPA1	Undefined
TCGA-24-0970	YES	NO	NO	YES	YES	NO	NO	NO	YES	NO	NO	NO	NO	NO	YES	RAD51,RPA2,SYCP3	HRD
TCGA-24-0975	YES	NO	NO	NO	YES	NO	NO	NO	NO	NO	NO	NO	YES	NO	YES	SSBP1,RPA2,BRCA2,RAD51D,XRCC2	HRD
TCGA-24-0979	YES	NO	NO	NO	YES	NO	NO	NO	NO	NO	NO	NO	NO	NO	YES	MRE11,SYCP3,ATM,TOP3A	Undefined
TCGA-24-0980	YES	NO	NO	NO	YES	NO	NO	NO	YES	NO	NO	NO	NO	NO	YES	RPA2,XRCC3,BRCC3	Undefined
TCGA-24-0982	YES	NO	NO	NO	YES	NO	NO	NO	YES	NO	NO	NO	NO	NO	NO	None	HRP
TCGA-24-1103	YES	NO	NO	NO	YES	NO	NO	NO	YES	NO	NO	NO	NO	NO	YES	RAD51,POLD2,BABAM2	Undefined
TCGA-24-1104	YES	NO	NO	YES	YES	NO	NO	NO	YES	NO	NO	NO	NO	NO	YES	BRCA1,RAD51C,BRIP1,EME1,RAD51B	HRD
TCGA-24-1105	YES	NO	NO	NO	YES	NO	NO	NO	NO	NO	NO	NO	NO	NO	YES	RAD52,RPA3,SEM1,XRCC2,RAD54B	Undefined
TCGA-24-1413	YES	NO	NO	NO	YES	NO	NO	NO	YES	NO	NO	NO	NO	NO	YES	RAD51,RPA2	Undefined
TCGA-24-1416	YES	NO	NO	NO	YES	NO	NO	NO	YES	NO	NO	NO	NO	NO	YES	RAD51	Undefined
TCGA-24-1417	YES	NO	NO	NO	YES	NO	NO	NO	YES	NO	NO	NO	NO	NO	YES	NBN,POLD2,SEM1,RAD54B	Undefined
TCGA-24-1418	YES	NO	NO	NO	YES	NO	NO	NO	YES	NO	NO	NO	NO	NO	YES	POLD1,BABAM1,RAD50,SYCP3,ATM,RAD51D	Undefined
TCGA-24-1419	YES	NO	NO	NO	YES	NO	NO	NO	YES	NO	NO	NO	NO	NO	YES	RAD51,NBN	Undefined
TCGA-24-1422	YES	NO	NO	YES	YES	NO	NO	NO	YES	NO	NO	NO	NO	NO	YES	POLD1,RBBP8,RPA2,BABAM2	HRD
TCGA-24-1423	YES	YES	NO	NO	YES	NO	NO	NO	YES	NO	NO	NO	NO	NO	YES	RAD51,POLD1,RAD50,BARD1,RAD51B,XRCC2	HRD
TCGA-24-1424	YES	NO	NO	NO	YES	NO	NO	NO	YES	NO	NO	NO	NO	NO	YES	POLD2,BARD1,BRCA2	Undefined
TCGA-24-1425	YES	NO	NO	NO	YES	NO	NO	NO	YES	NO	NO	NO	NO	NO	YES	RAD51,NBN,RPA2	Undefined
TCGA-24-1426	YES	NO	NO	NO	YES	NO	NO	NO	YES	NO	NO	NO	NO	NO	YES	POLD1	Undefined
TCGA-24-1427	YES	NO	NO	NO	YES	NO	NO	NO	YES	NO	NO	NO	NO	NO	YES	PALB2,RAD54L,BABAM1,RPA2,SYCP3	Undefined
TCGA-24-1428	YES	YES	NO	NO	YES	NO	NO	NO	YES	NO	NO	NO	NO	NO	YES	RAD51,POLD1,RBBP8,RPA3,BARD1,BABAM2,XRCC2	HRD
TCGA-24-1430	YES	YES	NO	NO	YES	NO	NO	NO	YES	NO	NO	NO	NO	NO	YES	SSBP1,ABRAXAS1	HRD
TCGA-24-1431	YES	NO	NO	NO	YES	NO	NO	NO	YES	NO	NO	NO	NO	NO	YES	RPA3,RAD51B	Undefined
TCGA-24-1434	YES	NO	NO	NO	YES	NO	NO	NO	YES	NO	NO	NO	NO	NO	YES	POLD1,RAD50,BRCA2,MUS81	Undefined
TCGA-24-1435	YES	YES	NO	YES	YES	NO	NO	NO	YES	NO	NO	NO	NO	NO	YES	RAD51,POLD1,RPA3,POLD2,RPA2,XRCC3,BARD1,ABRAXAS1,BLM	HRD
TCGA-24-1436	YES	NO	NO	NO	YES	NO	NO	YES	YES	NO	NO	NO	NO	NO	YES	RAD51,RAD50,RAD51D	HRD
TCGA-24-1463	YES	NO	NO	NO	YES	NO	NO	NO	YES	NO	NO	NO	NO	NO	YES	RAD52,RPA2,ABRAXAS1	Undefined
TCGA-24-1464	YES	NO	NO	NO	YES	NO	NO	NO	YES	NO	NO	NO	NO	NO	YES	POLD3,RPA2,XRCC3,RAD51B	Undefined
TCGA-24-1466	YES	NO	NO	NO	YES	NO	NO	NO	YES	NO	NO	NO	NO	NO	YES	RAD51,POLD1	Undefined
TCGA-24-1467	YES	NO	NO	NO	YES	NO	NO	NO	YES	NO	NO	NO	NO	NO	YES	RAD51	Undefined
TCGA-24-1469	YES	NO	NO	NO	YES	NO	NO	YES	YES	NO	NO	NO	NO	NO	YES	RAD51B	HRD
TCGA-24-1470	YES	NO	NO	NO	YES	NO	NO	NO	YES	NO	NO	YES	NO	NO	YES	POLD1,RPA3,BRCA2,TOPBP1	HRD
TCGA-24-1471	YES	NO	NO	NO	YES	NO	NO	NO	YES	NO	NO	NO	NO	NO	YES	TOPBP1	Undefined
TCGA-24-1474	YES	NO	NO	NO	YES	NO	NO	NO	YES	NO	NO	NO	NO	NO	YES	XRCC3	Undefined
TCGA-24-1544	YES	NO	NO	NO	YES	NO	NO	NO	NO	NO	NO	NO	NO	NO	NO	None	Undefined
TCGA-24-1545	YES	NO	NO	NO	YES	NO	NO	NO	NO	NO	NO	NO	NO	NO	YES	RPA3,RPA2	Undefined
TCGA-24-1546	YES	NO	NO	NO	YES	NO	NO	NO	NO	NO	NO	NO	NO	NO	YES	RPA2,BABAM2	Undefined
TCGA-24-1548	YES	NO	NO	NO	YES	NO	NO	NO	NO	NO	NO	NO	NO	NO	YES	POLD1	Undefined
TCGA-24-1549	YES	NO	NO	NO	YES	NO	NO	NO	NO	NO	NO	NO	NO	NO	NO	None	Undefined
TCGA-24-1550	YES	NO	NO	NO	YES	NO	NO	NO	YES	NO	NO	NO	NO	NO	YES	SSBP1,RPA3,RAD50,XRCC3,BRCA2,XRCC2	Undefined
TCGA-24-1551	YES	NO	NO	NO	YES	NO	NO	NO	YES	NO	NO	NO	NO	NO	YES	RAD51,BRCA2,XRCC2	Undefined
TCGA-24-1552	YES	NO	NO	NO	YES	NO	NO	NO	YES	NO	NO	NO	NO	NO	YES	BRCA1,POLD1,RPA3,BARD1,BLM	Undefined
TCGA-24-1553	YES	NO	NO	NO	YES	NO	NO	NO	NO	NO	NO	NO	NO	NO	YES	BRCA1,RAD51C,BARD1,EME1,TOP3A,RAD51D	Undefined
TCGA-24-1555	YES	NO	NO	NO	YES	NO	NO	NO	NO	NO	NO	NO	NO	NO	NO	None	Undefined
TCGA-24-1556	YES	NO	NO	NO	YES	NO	NO	NO	NO	NO	NO	NO	NO	NO	YES	MRE11,ATM,ABRAXAS1	Undefined
TCGA-24-1557	YES	YES	NO	NO	YES	NO	NO	NO	NO	NO	NO	NO	NO	NO	YES	POLD1,NBN,RAD50,RPA2,ABRAXAS1,RPA4	HRD
TCGA-24-1558	YES	NO	NO	NO	YES	NO	NO	NO	NO	NO	NO	NO	NO	NO	YES	POLD1,TOP3B,RPA2,BRCA2,ABRAXAS1,TOPBP1	Undefined
TCGA-24-1562	YES	NO	NO	NO	YES	NO	NO	NO	YES	NO	NO	NO	NO	NO	NO	None	HRP
TCGA-24-1563	YES	NO	NO	NO	YES	NO	NO	NO	NO	NO	NO	NO	NO	NO	YES	RPA3,RAD50,SYCP3	Undefined
TCGA-24-1564	YES	NO	NO	NO	YES	NO	NO	NO	YES	NO	NO	NO	NO	NO	YES	RAD54L,RPA2,TOP3A	Undefined
TCGA-24-1565	YES	NO	NO	NO	YES	NO	NO	NO	YES	NO	NO	NO	NO	NO	YES	RPA2	Undefined
TCGA-24-1567	YES	YES	NO	NO	YES	NO	NO	NO	NO	NO	NO	NO	NO	NO	YES	RAD52,RAD51,RPA2,BRCC3	HRD
TCGA-24-1603	YES	NO	NO	NO	YES	NO	NO	NO	YES	NO	NO	NO	NO	NO	YES	POLD1	Undefined
TCGA-24-1604	YES	NO	NO	NO	YES	NO	NO	NO	NO	NO	NO	NO	NO	NO	YES	RPA2,BRCA2,XRCC2	Undefined
TCGA-24-1614	YES	YES	NO	NO	YES	NO	NO	NO	NO	NO	NO	NO	NO	NO	YES	POLD1,RPA2,RAD51B	HRD
TCGA-24-1616	YES	NO	NO	NO	YES	NO	NO	NO	YES	NO	NO	NO	NO	NO	YES	POLD1,RPA2,SYCP3	Undefined
TCGA-24-1842	YES	NO	NO	NO	YES	NO	NO	NO	YES	NO	NO	NO	NO	NO	YES	MRE11,RAD51,ATM,RPA4	Undefined
TCGA-24-1843	YES	NO	NO	NO	YES	NO	NO	NO	YES	NO	NO	NO	NO	NO	YES	POLD1,BABAM1	Undefined
TCGA-24-1844	YES	NO	NO	NO	YES	NO	NO	NO	YES	NO	NO	NO	NO	NO	YES	RAD51,POLD1,SYCP3,ATM,BABAM2,BRCC3,RPA4	Undefined
TCGA-24-1845	YES	YES	NO	NO	YES	NO	NO	YES	YES	NO	NO	NO	NO	NO	YES	NBN,RPA2,BARD1,SYCP3,MUS81,RAD51B,RAD54B	HRD
TCGA-24-1846	YES	NO	NO	NO	YES	NO	NO	NO	YES	NO	NO	NO	NO	NO	YES	RAD52,RAD51,RPA2	Undefined
TCGA-24-1847	YES	NO	NO	NO	YES	NO	NO	YES	YES	NO	NO	NO	NO	NO	YES	RAD51,POLD1,RPA3,RAD51D	HRD
TCGA-24-1849	YES	NO	NO	NO	YES	NO	NO	NO	YES	NO	NO	NO	YES	NO	YES	TOP3B,SSBP1,RPA3,SYCP3,BABAM2,XRCC2	HRD
TCGA-24-1850	YES	NO	NO	NO	YES	NO	NO	NO	YES	NO	NO	NO	NO	NO	YES	BARD1	Undefined
TCGA-24-1852	YES	NO	NO	NO	YES	NO	NO	NO	NO	NO	NO	NO	NO	NO	YES	RPA2,BRCA2,TOP3A	Undefined
TCGA-24-1923	YES	NO	NO	NO	YES	NO	NO	NO	NO	NO	NO	NO	NO	NO	YES	RAD51	Undefined
TCGA-24-1927	YES	NO	NO	NO	YES	NO	NO	NO	YES	NO	NO	NO	NO	NO	YES	RPA3,BARD1,RAD51B,BRCC3	Undefined
TCGA-24-1928	YES	NO	NO	NO	YES	NO	NO	NO	NO	NO	NO	NO	NO	NO	YES	POLD2	Undefined
TCGA-24-1930	YES	NO	NO	NO	YES	NO	NO	YES	NO	NO	NO	NO	NO	NO	YES	RAD51,POLD1,POLD3,RPA2,MUS81,POLD4,RAD51B	HRD
TCGA-24-2019	YES	NO	NO	NO	YES	NO	NO	NO	YES	NO	NO	NO	NO	NO	YES	POLD1,RPA3,BARD1,BRCA2	Undefined
TCGA-24-2020	YES	NO	NO	NO	YES	NO	NO	NO	NO	NO	NO	NO	NO	NO	YES	RAD51,UIMC1,NBN,BABAM1,BARD1,BRCA2,RAD54B	Undefined
TCGA-24-2023	YES	NO	NO	NO	YES	NO	NO	NO	NO	NO	NO	NO	NO	NO	YES	RAD51,POLD1,NBN	Undefined
TCGA-24-2024	YES	NO	NO	NO	YES	NO	NO	NO	YES	NO	NO	NO	NO	NO	YES	RAD54L,RPA2,ABRAXAS1	Undefined
TCGA-24-2026	YES	NO	NO	NO	YES	NO	NO	NO	NO	NO	NO	NO	NO	NO	YES	SSBP1,XRCC2	Undefined
TCGA-24-2027	YES	NO	NO	NO	YES	NO	NO	NO	NO	NO	NO	NO	NO	NO	YES	POLD1,RPA2,BARD1,SYCP3,BRCA2	Undefined
TCGA-24-2029	YES	NO	NO	NO	YES	NO	NO	NO	NO	NO	NO	NO	NO	NO	YES	RAD54L,RPA2	Undefined
TCGA-24-2030	YES	NO	NO	NO	YES	NO	NO	NO	YES	NO	NO	NO	NO	NO	YES	PALB2,RAD54L,BABAM1,SSBP1,RPA3,POLD2,RAD50,RPA2,ABRAXAS1,XRCC2	Undefined
TCGA-24-2033	YES	NO	NO	NO	YES	NO	NO	NO	YES	NO	NO	NO	NO	NO	YES	RAD52,UIMC1,BARD1	Undefined
TCGA-24-2035	YES	NO	NO	NO	YES	NO	NO	NO	YES	NO	NO	NO	NO	NO	YES	BRCA1,RAD51,RPA1,SYCP3,TOP3A,RAD51D	Undefined
TCGA-24-2254	YES	NO	NO	NO	YES	NO	NO	NO	YES	NO	NO	NO	NO	NO	YES	RAD52,POLD1,RPA2,RAD51B	Undefined
TCGA-24-2260	YES	NO	NO	NO	YES	NO	NO	NO	YES	NO	NO	NO	NO	NO	YES	BRCA1,RAD51,RPA1,BARD1,EME1	Undefined
TCGA-24-2261	YES	NO	NO	NO	YES	NO	NO	NO	YES	NO	NO	NO	NO	NO	YES	POLD1,BABAM2,TOP3A,RPA4	Undefined
TCGA-24-2262	YES	NO	NO	NO	YES	NO	NO	NO	YES	NO	NO	NO	NO	NO	YES	BRCA1,UIMC1,RAD51D	Undefined
TCGA-24-2267	YES	NO	NO	NO	YES	NO	NO	NO	YES	NO	NO	YES	NO	NO	YES	RAD51,UIMC1,RPA3,SEM1,SYCP3	HRD
TCGA-24-2271	YES	NO	NO	NO	YES	NO	NO	NO	YES	NO	NO	NO	NO	NO	NO	None	HRP
TCGA-24-2280	YES	NO	NO	NO	YES	NO	NO	NO	YES	NO	NO	NO	YES	NO	YES	XRCC3,BRCA2,BRCC3	HRD
TCGA-24-2281	YES	NO	NO	NO	YES	NO	NO	NO	YES	NO	NO	NO	NO	NO	YES	POLD1,POLD3,RPA3,ATM,TOP3A,RPA4	Undefined
TCGA-24-2288	YES	NO	NO	NO	YES	NO	NO	YES	YES	NO	NO	NO	NO	NO	YES	POLD3,RPA2,SYCP3,BABAM2,RAD51B	HRD
TCGA-24-2289	YES	NO	NO	NO	YES	NO	NO	NO	YES	NO	NO	NO	NO	NO	YES	BARD1,SYCP3,RAD51D,XRCC2	Undefined
TCGA-24-2290	YES	NO	NO	NO	YES	NO	NO	NO	YES	NO	NO	NO	NO	NO	YES	MRE11,RAD51,UIMC1,NBN,RAD50,RPA2,XRCC3,BARD1,SYCP3,ATM,RAD51B,RAD54B	Undefined
TCGA-24-2293	YES	NO	NO	NO	YES	NO	NO	NO	YES	NO	NO	NO	YES	NO	YES	BRCA1,ATM,RAD51D	HRD
TCGA-24-2295	YES	NO	NO	NO	YES	NO	NO	NO	YES	NO	NO	NO	NO	NO	YES	RAD52,BRCA2	Undefined
TCGA-24-2298	YES	NO	NO	NO	YES	NO	NO	NO	YES	NO	NO	NO	NO	NO	YES	RPA3,RAD51D	Undefined
TCGA-25-1312	YES	NO	NO	NO	YES	NO	NO	NO	YES	NO	NO	NO	NO	NO	YES	POLD1,BABAM1,BARD1	Undefined
TCGA-25-1313	YES	NO	NO	NO	YES	NO	NO	NO	YES	NO	NO	NO	NO	NO	YES	RAD51,RPA3,RPA2,SEM1,BRIP1,TOPBP1,RAD51B	Undefined
TCGA-25-1314	YES	NO	NO	NO	YES	NO	NO	NO	YES	NO	NO	NO	NO	NO	NO	None	HRP
TCGA-25-1315	YES	NO	NO	NO	YES	NO	NO	NO	YES	NO	NO	NO	NO	NO	YES	RAD52,RAD51,RPA2	Undefined
TCGA-25-1316	YES	NO	NO	NO	YES	NO	NO	NO	YES	NO	NO	NO	NO	NO	NO	None	HRP
TCGA-25-1317	YES	NO	NO	NO	YES	NO	NO	NO	NO	NO	NO	NO	NO	NO	YES	BABAM1	Undefined
TCGA-25-1318	YES	NO	NO	NO	YES	NO	NO	NO	NO	NO	NO	NO	NO	NO	YES	RPA3,BRCA2,ABRAXAS1	Undefined
TCGA-25-1319	YES	NO	NO	NO	YES	NO	NO	NO	YES	NO	NO	NO	NO	NO	YES	POLD1,NBN,BRCC3,RAD54B,RPA4	Undefined
TCGA-25-1321	YES	NO	NO	NO	YES	NO	NO	NO	NO	NO	NO	NO	NO	NO	YES	POLD1,TOP3B	Undefined
TCGA-25-1322	YES	NO	NO	NO	YES	NO	NO	NO	NO	NO	NO	NO	NO	NO	YES	RAD51,BLM	Undefined
TCGA-25-1329	YES	NO	NO	NO	YES	NO	NO	NO	YES	NO	NO	NO	NO	NO	YES	BABAM1	Undefined
TCGA-25-1623	YES	NO	NO	NO	YES	NO	NO	NO	NO	NO	NO	NO	NO	NO	YES	POLD1,ATM	Undefined
TCGA-25-1625	YES	NO	NO	NO	YES	NO	NO	NO	NO	NO	NO	NO	NO	NO	YES	BARD1,SYCP3	Undefined
TCGA-25-1626	YES	NO	NO	NO	YES	NO	NO	NO	NO	NO	NO	NO	NO	NO	NO	None	Undefined
TCGA-25-1627	YES	NO	NO	NO	YES	NO	NO	NO	NO	NO	NO	NO	NO	NO	YES	MRE11,RAD51,RPA2,ATM	Undefined
TCGA-25-1628	YES	NO	NO	NO	YES	NO	NO	NO	NO	NO	NO	NO	NO	NO	NO	None	Undefined
TCGA-25-1630	YES	NO	NO	NO	YES	NO	NO	NO	NO	NO	NO	NO	NO	NO	YES	POLD2,RAD50,RAD51B	Undefined
TCGA-25-1631	YES	NO	NO	NO	YES	NO	NO	NO	NO	NO	NO	NO	NO	NO	YES	RPA2	Undefined
TCGA-25-1632	YES	NO	NO	NO	YES	NO	NO	NO	NO	NO	NO	NO	NO	NO	YES	RAD51,POLD1,NBN,RPA1	Undefined
TCGA-25-1633	YES	NO	NO	NO	YES	NO	NO	NO	NO	NO	NO	NO	NO	NO	YES	RAD54L,RPA3,POLD2,RPA2,BRCC3	Undefined
TCGA-25-1634	YES	NO	NO	NO	YES	NO	NO	NO	NO	NO	NO	NO	NO	NO	NO	None	Undefined
TCGA-25-1635	YES	NO	NO	NO	YES	NO	NO	NO	NO	NO	NO	NO	NO	NO	YES	MRE11,RAD51,ATM,ABRAXAS1,MUS81,POLD4	Undefined
TCGA-25-1870	YES	NO	NO	NO	YES	NO	NO	NO	NO	NO	NO	NO	NO	NO	YES	RAD52	Undefined
TCGA-25-1871	YES	NO	NO	NO	YES	NO	NO	NO	NO	NO	NO	NO	NO	NO	YES	RAD54L,RPA2	Undefined
TCGA-25-1877	YES	NO	NO	NO	YES	NO	NO	NO	NO	NO	NO	NO	NO	NO	YES	BARD1,TOP3A	Undefined
TCGA-25-1878	YES	NO	NO	NO	YES	NO	NO	NO	NO	NO	NO	NO	NO	NO	YES	POLD3,RPA2,XRCC3,MUS81,POLD4	Undefined
TCGA-25-2042	YES	NO	NO	NO	YES	NO	NO	NO	YES	NO	NO	NO	NO	NO	YES	XRCC3	Undefined
TCGA-25-2391	YES	NO	NO	YES	YES	NO	NO	NO	YES	NO	NO	NO	NO	NO	YES	RPA2,SYCP3	HRD
TCGA-25-2392	YES	NO	NO	NO	YES	NO	NO	NO	YES	NO	NO	YES	NO	NO	YES	RPA3,RAD50,TOP3A	HRD
TCGA-25-2393	YES	NO	NO	NO	YES	NO	NO	NO	YES	NO	NO	NO	NO	NO	YES	RAD51,ATM	Undefined
TCGA-25-2396	YES	NO	NO	NO	YES	NO	NO	NO	YES	NO	NO	NO	NO	NO	YES	BABAM1,RPA3,POLD2	Undefined
TCGA-25-2397	YES	YES	NO	NO	YES	NO	NO	NO	YES	NO	NO	NO	NO	NO	YES	RAD51,UIMC1,ATM	HRD
TCGA-25-2398	YES	NO	NO	NO	YES	NO	NO	NO	YES	NO	NO	NO	NO	NO	YES	POLD1,RPA2,ABRAXAS1	Undefined
TCGA-25-2399	YES	NO	NO	NO	YES	NO	NO	NO	YES	NO	NO	NO	NO	NO	NO	None	HRP
TCGA-25-2400	YES	NO	NO	NO	YES	NO	NO	NO	YES	NO	NO	NO	NO	NO	YES	RAD52,POLD1,RAD54L,RPA2,BABAM2,ABRAXAS1,TOP3A	Undefined
TCGA-25-2401	YES	NO	NO	NO	YES	NO	YES	NO	YES	NO	NO	NO	NO	NO	YES	RPA3,SYCP3,BRCA2	HRD
TCGA-25-2404	YES	NO	NO	NO	YES	NO	NO	NO	YES	NO	NO	NO	NO	NO	YES	SEM1,XRCC2	Undefined
TCGA-29-1688	YES	NO	NO	NO	YES	NO	NO	NO	YES	NO	NO	NO	NO	NO	YES	RAD52,UIMC1,RPA3	Undefined
TCGA-29-1691	YES	NO	NO	NO	YES	NO	NO	YES	YES	NO	NO	YES	NO	NO	YES	MRE11,RAD51,POLD1,BABAM1,BRCA2,ATM,ABRAXAS1,MUS81,BRCC3	HRD
TCGA-29-1693	YES	NO	NO	NO	YES	NO	NO	NO	YES	NO	NO	NO	NO	NO	YES	NBN,RPA3,SYCP3	Undefined
TCGA-29-1695	YES	NO	NO	NO	YES	NO	NO	NO	YES	NO	NO	NO	NO	NO	YES	BABAM2,TOPBP1	Undefined
TCGA-29-1696	YES	NO	NO	NO	YES	NO	NO	NO	YES	NO	NO	NO	NO	NO	YES	RAD50,RPA2	Undefined
TCGA-29-1697	YES	NO	NO	NO	YES	NO	NO	NO	YES	NO	NO	NO	NO	NO	YES	RAD51,RPA3	Undefined
TCGA-29-1699	YES	NO	NO	NO	YES	NO	NO	YES	YES	NO	NO	NO	NO	NO	YES	RAD51,POLD1,TOP3B,BARD1,BRCC3	HRD
TCGA-29-1701	YES	NO	NO	NO	YES	NO	NO	NO	YES	NO	NO	NO	NO	NO	YES	RAD51,TOP3A	Undefined
TCGA-29-1702	YES	NO	NO	NO	YES	NO	NO	NO	YES	NO	NO	NO	NO	NO	YES	NBN,SYCP3,TOP3A	Undefined
TCGA-29-1703	YES	NO	NO	NO	YES	NO	NO	NO	YES	NO	NO	NO	NO	NO	YES	POLD1,NBN,RAD51D,RAD54B	Undefined
TCGA-29-1704	YES	NO	NO	NO	YES	NO	NO	NO	NO	NO	NO	NO	NO	NO	YES	POLD1,RAD50,ATM	Undefined
TCGA-29-1705	YES	YES	NO	NO	YES	NO	NO	NO	YES	NO	NO	NO	NO	NO	YES	MRE11,RAD51,RPA3,ATM,RAD51B	HRD
TCGA-29-1707	YES	YES	NO	NO	YES	NO	NO	NO	YES	NO	NO	NO	NO	NO	YES	PALB2,UIMC1,RPA3,RPA2	HRD
TCGA-29-1710	YES	NO	NO	NO	YES	NO	NO	NO	YES	NO	NO	NO	NO	NO	NO	None	HRP
TCGA-29-1711	YES	YES	NO	NO	YES	NO	NO	NO	YES	NO	NO	NO	NO	NO	YES	BRCA1,NBN,BARD1,BRCA2	HRD
TCGA-29-1761	YES	NO	NO	NO	YES	NO	NO	NO	YES	NO	NO	NO	NO	NO	YES	RAD51,RPA2,XRCC3,RAD51D	Undefined
TCGA-29-1762	YES	NO	NO	NO	YES	NO	NO	NO	YES	NO	NO	NO	NO	NO	YES	NBN,RPA3,RPA2,BRCA2,RAD51B,RAD54B	Undefined
TCGA-29-1763	YES	NO	NO	NO	YES	NO	NO	NO	YES	NO	NO	NO	NO	NO	YES	NBN,SYCP3,RAD54B	Undefined
TCGA-29-1764	YES	NO	NO	NO	YES	NO	NO	NO	YES	NO	NO	NO	YES	NO	YES	RPA3,RPA2,BARD1,ATM	HRD
TCGA-29-1766	YES	NO	NO	NO	YES	NO	NO	NO	YES	NO	NO	NO	NO	NO	YES	RPA2	Undefined
TCGA-29-1768	YES	NO	NO	NO	YES	NO	NO	NO	YES	NO	NO	NO	NO	NO	YES	RPA2,ATM	Undefined
TCGA-29-1769	YES	NO	NO	NO	YES	NO	NO	NO	YES	NO	NO	NO	NO	NO	YES	RAD54L,RPA3,BARD1	Undefined
TCGA-29-1770	YES	NO	NO	NO	YES	NO	NO	NO	YES	NO	NO	YES	NO	NO	YES	RAD52,RPA2,SYCP3,ABRAXAS1	HRD
TCGA-29-1771	YES	NO	NO	NO	YES	NO	NO	NO	YES	NO	NO	NO	NO	NO	YES	RPA2	Undefined
TCGA-29-1774	YES	NO	NO	NO	YES	NO	NO	NO	YES	NO	NO	NO	NO	NO	YES	RPA2,BRCA2	Undefined
TCGA-29-1775	YES	NO	NO	NO	YES	NO	NO	NO	YES	NO	NO	YES	NO	NO	YES	MRE11,RAD51,POLD1,POLD3,SYCP3,ATM,MUS81,POLD4	HRD
TCGA-29-1776	YES	NO	NO	NO	YES	NO	NO	NO	YES	NO	NO	NO	NO	NO	YES	BRCA1,RAD51,RPA2,BRCC3	Undefined
TCGA-29-1778	YES	NO	NO	NO	YES	NO	NO	NO	YES	NO	NO	NO	NO	NO	YES	ATM	Undefined
TCGA-29-1781	YES	NO	NO	NO	YES	NO	NO	NO	YES	NO	NO	NO	NO	NO	YES	MRE11,RAD50,ATM	Undefined
TCGA-29-1783	YES	NO	NO	NO	YES	NO	NO	NO	YES	NO	NO	NO	NO	NO	NO	None	HRP
TCGA-29-1784	YES	NO	NO	NO	YES	NO	NO	NO	YES	NO	NO	NO	YES	NO	YES	RPA3,BARD1,RAD51B	HRD
TCGA-29-1785	YES	NO	NO	NO	YES	NO	NO	NO	YES	NO	NO	NO	NO	NO	YES	UIMC1,RPA2,SEM1	Undefined
TCGA-29-2427	YES	NO	NO	NO	YES	NO	NO	NO	YES	NO	NO	NO	NO	NO	YES	RPA3,RPA2,BLM	Undefined
TCGA-29-2428	YES	NO	NO	NO	YES	NO	NO	NO	NO	NO	NO	NO	NO	NO	YES	RPA3,BRCA2	Undefined
TCGA-29-2429	YES	NO	NO	NO	YES	NO	YES	YES	YES	NO	NO	NO	NO	NO	YES	BRCA1,SSBP1,RAD51C,RAD51D	HRD
TCGA-29-2431	YES	NO	NO	NO	YES	NO	NO	NO	YES	NO	NO	NO	NO	NO	YES	POLD1,RBBP8,BABAM2	Undefined
TCGA-29-2432	YES	NO	NO	NO	YES	NO	NO	NO	YES	NO	NO	NO	NO	NO	YES	NBN,BARD1,TOPBP1,RAD54B	Undefined
TCGA-29-2434	YES	YES	NO	NO	YES	NO	NO	NO	YES	NO	NO	NO	NO	NO	YES	RPA3,RAD51B	HRD
TCGA-29-A5NZ	YES	NO	NO	NO	YES	NO	NO	NO	YES	NO	NO	NO	NO	NO	YES	BRCA1,POLD1,PALB2,RPA2,RAD51D	Undefined
TCGA-30-1714	YES	NO	NO	NO	YES	NO	NO	NO	YES	NO	NO	NO	NO	NO	YES	POLD1,ATM	Undefined
TCGA-30-1718	YES	NO	NO	NO	YES	NO	NO	NO	YES	NO	NO	NO	NO	NO	NO	None	HRP
TCGA-30-1853	YES	NO	NO	NO	YES	NO	NO	NO	YES	NO	NO	NO	NO	NO	YES	BRCA1,POLD3,RPA3,POLD2,RAD51D	Undefined
TCGA-30-1855	YES	NO	NO	YES	YES	NO	NO	YES	YES	NO	NO	NO	NO	NO	YES	RAD51,PALB2,RPA2,ABRAXAS1	HRD
TCGA-30-1856	YES	NO	NO	NO	YES	NO	NO	NO	YES	NO	NO	NO	NO	NO	YES	RPA2,RPA1,TOP3A,RAD54B	Undefined
TCGA-30-1857	YES	NO	NO	NO	YES	NO	NO	NO	YES	NO	NO	NO	NO	NO	YES	RAD51,POLD1,MUS81,POLD4	Undefined
TCGA-30-1859	YES	NO	NO	NO	YES	NO	NO	NO	NO	NO	NO	NO	NO	NO	YES	RAD54L,RPA2,RPA1	Undefined
TCGA-30-1860	YES	YES	NO	NO	YES	NO	NO	NO	NO	NO	NO	NO	NO	NO	YES	RAD52,RPA3,RAD50,XRCC3,BARD1,SYCP3,ATM,RAD51B,BRCC3	HRD
TCGA-30-1861	YES	YES	NO	NO	YES	NO	NO	NO	NO	NO	NO	NO	NO	NO	YES	RAD51,NBN,SSBP1,POLD2,BABAM2,RAD54B	HRD
TCGA-30-1862	YES	NO	NO	NO	YES	NO	NO	NO	YES	NO	NO	NO	NO	NO	YES	RBBP8,RPA1,BARD1,TOP3A,RAD51D	Undefined
TCGA-30-1880	YES	NO	NO	NO	YES	NO	NO	NO	NO	NO	NO	NO	NO	NO	NO	None	Undefined
TCGA-30-1891	YES	YES	NO	NO	YES	NO	NO	NO	YES	NO	NO	NO	NO	NO	YES	RAD52,RPA3,POLD2,RPA2,BARD1,RAD51B	HRD
TCGA-30-1892	YES	NO	NO	NO	YES	NO	NO	NO	NO	NO	NO	NO	NO	NO	YES	BRCA1,RPA3,SYCP3,EME1,RAD51D	Undefined
TCGA-31-1944	YES	NO	NO	NO	YES	NO	NO	NO	NO	NO	NO	NO	NO	NO	YES	RAD51,POLD1,RPA3,SYCP3,XRCC2	Undefined
TCGA-31-1946	YES	YES	NO	NO	YES	NO	NO	NO	NO	NO	NO	NO	NO	NO	YES	POLD1,BARD1,SYCP3,RAD51B	HRD
TCGA-31-1950	YES	NO	NO	NO	YES	NO	NO	NO	YES	NO	NO	NO	NO	NO	YES	POLD1,RPA1	Undefined
TCGA-31-1951	YES	NO	NO	NO	YES	NO	NO	NO	NO	NO	NO	NO	NO	NO	YES	BRCA1,RAD51,RAD51C,RPA1,RAD51D	Undefined
TCGA-31-1953	YES	NO	NO	NO	YES	NO	NO	NO	YES	NO	NO	NO	NO	NO	YES	RAD52,BARD1,BRCA2	Undefined
TCGA-31-1955	YES	NO	NO	NO	YES	NO	NO	NO	NO	NO	NO	NO	NO	NO	YES	RAD51,RPA3,RPA2	Undefined
TCGA-31-1956	YES	NO	NO	NO	YES	NO	NO	NO	NO	NO	NO	NO	NO	NO	YES	RAD50,RPA2	Undefined
TCGA-31-1959	YES	NO	NO	NO	YES	YES	NO	NO	YES	NO	NO	NO	NO	NO	YES	BRCA1,MRE11,POLD3,RPA2,SYCP3,ATM,RAD51B	HRD
TCGA-36-1568	YES	YES	NO	NO	YES	NO	NO	NO	NO	NO	NO	NO	NO	NO	YES	RAD52,RPA3	HRD
TCGA-36-1569	YES	NO	NO	NO	YES	NO	NO	NO	NO	NO	NO	NO	NO	NO	YES	POLD2	Undefined
TCGA-36-1570	YES	NO	NO	NO	YES	NO	NO	NO	NO	NO	NO	NO	NO	NO	YES	ABRAXAS1	Undefined
TCGA-36-1571	YES	NO	NO	NO	YES	NO	NO	NO	NO	NO	NO	NO	NO	NO	YES	RPA3	Undefined
TCGA-36-1574	YES	NO	NO	NO	YES	NO	NO	NO	NO	NO	NO	NO	NO	NO	YES	POLD1,UIMC1	Undefined
TCGA-36-1575	YES	NO	NO	NO	YES	NO	NO	NO	NO	NO	NO	NO	NO	NO	YES	ABRAXAS1	Undefined
TCGA-36-1576	YES	NO	NO	NO	YES	NO	NO	NO	NO	NO	NO	NO	NO	NO	NO	None	Undefined
TCGA-36-1578	YES	NO	NO	NO	YES	NO	NO	NO	NO	NO	NO	NO	NO	NO	YES	BRCA1,MRE11,RAD51C,XRCC3,BRIP1,BRCA2,EME1,BABAM2,RAD51D	Undefined
TCGA-36-1580	YES	NO	NO	NO	YES	NO	NO	NO	NO	NO	NO	NO	NO	NO	YES	MRE11,ATM,MUS81	Undefined
TCGA-36-1581	YES	NO	NO	NO	YES	NO	NO	NO	NO	NO	NO	NO	NO	NO	YES	MRE11,ATM	Undefined
TCGA-36-2530	NO	NO	NO	NO	YES	NO	NO	NO	YES	NO	NO	NO	NO	NO	YES	UIMC1,RPA3,RPA2,XRCC2	Undefined
TCGA-36-2532	YES	NO	NO	NO	YES	NO	NO	NO	YES	NO	NO	NO	NO	NO	YES	PALB2	Undefined
TCGA-36-2533	YES	NO	NO	NO	YES	NO	NO	NO	YES	NO	NO	NO	YES	NO	YES	PALB2,UIMC1,NBN,RAD51B,RAD54B,RPA4	HRD
TCGA-36-2534	YES	NO	NO	NO	YES	NO	NO	NO	YES	YES	NO	NO	NO	NO	YES	RAD51,POLD1,RPA3,POLD2,RPA2,XRCC3,ABRAXAS1,XRCC2	HRD
TCGA-36-2537	YES	YES	NO	NO	YES	NO	NO	NO	YES	NO	NO	NO	NO	NO	YES	RPA2,SYCP3,ABRAXAS1	HRD
TCGA-36-2538	YES	YES	NO	NO	YES	NO	NO	NO	YES	NO	NO	NO	NO	NO	YES	RPA2,XRCC3,BRCA2,RAD51B	HRD
TCGA-36-2542	YES	NO	NO	NO	YES	NO	NO	NO	YES	YES	NO	NO	NO	NO	YES	RPA2,XRCC3,RAD51B	HRD
TCGA-36-2543	YES	NO	NO	NO	YES	NO	NO	NO	YES	NO	NO	NO	NO	NO	YES	RAD52,POLD1,RPA2,TOP3A,RAD51D	Undefined
TCGA-36-2544	YES	NO	NO	NO	YES	NO	NO	NO	YES	YES	NO	NO	NO	NO	YES	SSBP1,XRCC2	HRD
TCGA-36-2545	YES	NO	NO	NO	YES	NO	NO	NO	YES	NO	NO	NO	NO	NO	YES	RBBP8,RPA3,RAD50,RPA2,SYCP3,BABAM2	Undefined
TCGA-36-2547	YES	NO	NO	NO	YES	NO	NO	YES	YES	NO	NO	NO	NO	NO	YES	POLD1,RPA2,SEM1,RPA1,BRCA2,BABAM2,ABRAXAS1,RAD51B,RAD51D	HRD
TCGA-36-2548	YES	NO	NO	NO	YES	NO	NO	NO	YES	NO	NO	NO	NO	NO	YES	XRCC3,RAD51B	Undefined
TCGA-36-2549	YES	YES	NO	NO	YES	NO	NO	NO	NO	NO	NO	NO	NO	NO	YES	RPA2,BRCA2	HRD
TCGA-36-2552	YES	NO	NO	NO	YES	NO	NO	NO	YES	NO	NO	NO	NO	NO	YES	POLD1,BRCA2	Undefined
TCGA-3P-A9WA	YES	NO	NO	NO	YES	NO	NO	NO	YES	NO	NO	NO	NO	NO	YES	TOPBP1	Undefined
TCGA-42-2582	YES	NO	NO	NO	YES	NO	NO	NO	YES	NO	NO	NO	NO	NO	YES	RPA3	Undefined
TCGA-42-2587	YES	NO	NO	NO	YES	NO	NO	NO	YES	NO	NO	NO	NO	NO	YES	SYCP3,BRCA2	Undefined
TCGA-42-2588	YES	NO	NO	NO	YES	NO	NO	NO	YES	NO	NO	NO	NO	NO	YES	RAD51D	Undefined
TCGA-42-2589	YES	NO	NO	NO	YES	NO	NO	NO	YES	NO	NO	YES	NO	NO	YES	RAD52,POLD1,RPA2,SYCP3	HRD
TCGA-42-2590	YES	YES	NO	NO	YES	NO	NO	NO	YES	NO	NO	NO	NO	NO	YES	RAD52,POLD1,RAD50,XRCC3	HRD
TCGA-42-2593	YES	NO	NO	NO	YES	NO	NO	NO	YES	NO	NO	NO	NO	NO	YES	ATM	Undefined
TCGA-57-1582	YES	NO	NO	NO	YES	NO	NO	NO	NO	NO	NO	NO	NO	NO	YES	RAD51,POLD1,NBN,RPA3,RAD50,SYCP3,TOPBP1,BRCC3	Undefined
TCGA-57-1583	YES	NO	NO	NO	YES	NO	NO	NO	NO	NO	NO	NO	NO	NO	YES	RAD52,MRE11,RAD54L,RPA3,POLD2,ATM,TOPBP1,MUS81	Undefined
TCGA-57-1584	YES	NO	NO	NO	YES	NO	NO	NO	NO	NO	NO	NO	NO	NO	YES	RPA2,SYCP3	Undefined
TCGA-57-1585	YES	NO	NO	NO	YES	NO	NO	NO	NO	NO	NO	NO	NO	NO	YES	SSBP1,XRCC3,RAD51B	Undefined
TCGA-57-1586	YES	NO	NO	NO	YES	YES	NO	NO	YES	NO	NO	NO	NO	NO	YES	BRCA1,POLD1,TOPBP1	HRD
TCGA-57-1992	YES	NO	NO	NO	YES	NO	NO	NO	YES	NO	NO	NO	NO	NO	YES	RPA3,RAD51C,RPA2,BRIP1	Undefined
TCGA-57-1993	YES	NO	NO	NO	YES	NO	NO	NO	YES	NO	NO	NO	NO	NO	YES	NBN,RPA3	Undefined
TCGA-59-2348	YES	NO	NO	NO	YES	NO	NO	NO	YES	NO	NO	YES	NO	NO	YES	MRE11,POLD1,NBN,BARD1,SYCP3,ATM,RAD54B	HRD
TCGA-59-2350	YES	NO	NO	NO	YES	NO	NO	NO	YES	NO	NO	NO	NO	NO	NO	None	HRP
TCGA-59-2351	YES	NO	NO	NO	YES	NO	NO	NO	YES	NO	NO	NO	YES	NO	YES	RAD54L,RPA3,RPA2,ATM,RPA4	HRD
TCGA-59-2352	YES	NO	NO	NO	YES	NO	NO	NO	YES	NO	NO	NO	NO	NO	YES	BRCA1,RAD51,XRCC3,BRIP1,EME1,RAD51D,RPA4	Undefined
TCGA-59-2354	YES	NO	NO	YES	YES	NO	NO	NO	YES	NO	NO	NO	NO	NO	YES	BABAM1,RPA2	HRD
TCGA-59-2355	YES	NO	NO	NO	YES	NO	NO	NO	YES	NO	NO	NO	NO	NO	YES	POLD1,RPA2	Undefined
TCGA-59-2363	YES	YES	NO	NO	YES	NO	NO	NO	YES	NO	NO	NO	NO	NO	YES	RAD51,RAD54L,RPA2	HRD
TCGA-59-2372	YES	NO	NO	NO	YES	NO	NO	NO	YES	NO	NO	NO	NO	NO	YES	UIMC1,RPA3,POLD2,XRCC3,SYCP3,RAD51B	Undefined
TCGA-59-A5PD	YES	NO	NO	NO	YES	NO	NO	NO	YES	NO	NO	NO	NO	NO	YES	TOP3B,SSBP1,RAD51D	Undefined
TCGA-61-1722	YES	NO	NO	NO	YES	NO	NO	NO	YES	NO	NO	NO	NO	NO	YES	SYCP3	Undefined
TCGA-61-1724	YES	YES	NO	NO	YES	NO	NO	NO	NO	NO	NO	NO	NO	NO	YES	POLD1,TOPBP1	HRD
TCGA-61-1725	YES	NO	NO	NO	YES	NO	NO	NO	YES	NO	NO	NO	NO	NO	YES	RPA2	Undefined
TCGA-61-1727	YES	NO	NO	NO	YES	NO	NO	NO	YES	NO	NO	NO	NO	NO	YES	RAD51,POLD1,TOP3B,NBN,RPA2,XRCC3,BABAM2,RAD51B,XRCC2,RAD54B	Undefined
TCGA-61-1728	YES	NO	NO	NO	YES	NO	NO	NO	YES	NO	NO	NO	NO	NO	YES	MUS81	Undefined
TCGA-61-1730	YES	NO	NO	NO	YES	NO	NO	NO	YES	NO	NO	NO	NO	NO	YES	RAD51B	Undefined
TCGA-61-1733	YES	NO	NO	NO	YES	NO	NO	NO	YES	NO	NO	NO	NO	NO	NO	None	HRP
TCGA-61-1734	YES	NO	NO	NO	YES	NO	NO	NO	NO	NO	NO	NO	NO	NO	YES	SSBP1,RPA2,XRCC2	Undefined
TCGA-61-1736	YES	NO	NO	NO	YES	NO	NO	NO	YES	NO	NO	NO	NO	NO	YES	RAD51,RPA3	Undefined
TCGA-61-1737	YES	NO	NO	NO	YES	NO	NO	NO	YES	NO	NO	NO	NO	NO	YES	RPA3,RPA2	Undefined
TCGA-61-1738	YES	NO	NO	NO	YES	NO	NO	NO	YES	NO	NO	NO	NO	NO	YES	POLD3,RPA3,BARD1	Undefined
TCGA-61-1740	YES	NO	NO	NO	YES	NO	NO	NO	YES	NO	NO	NO	NO	NO	YES	RAD50,BARD1,BABAM2,ABRAXAS1,MUS81,POLD4	Undefined
TCGA-61-1741	YES	NO	NO	NO	YES	NO	NO	NO	YES	NO	NO	NO	NO	NO	NO	None	HRP
TCGA-61-1895	YES	NO	NO	NO	YES	NO	NO	NO	YES	NO	NO	NO	NO	NO	YES	RAD51,POLD1,NBN,RPA3,SEM1,BABAM2,ABRAXAS1,RAD54B	Undefined
TCGA-61-1899	YES	NO	NO	NO	YES	NO	NO	NO	YES	NO	NO	NO	NO	NO	YES	POLD1,BABAM2	Undefined
TCGA-61-1900	YES	NO	NO	NO	YES	NO	NO	NO	YES	NO	NO	NO	NO	NO	YES	MRE11,RAD51,NBN,RAD50,BARD1,ATM,TOP3A,RAD51D,RAD54B,RPA4	Undefined
TCGA-61-1901	YES	YES	NO	NO	YES	NO	NO	NO	YES	NO	NO	NO	NO	NO	YES	POLD1,RAD54L,RPA2,SYCP3,ABRAXAS1,BRCC3,BLM	HRD
TCGA-61-1903	YES	YES	NO	NO	YES	NO	NO	NO	YES	NO	NO	NO	NO	NO	YES	MRE11,RPA2,BARD1,ATM	HRD
TCGA-61-1904	YES	NO	NO	NO	YES	NO	NO	NO	YES	NO	NO	NO	NO	NO	NO	None	HRP
TCGA-61-1906	YES	NO	NO	NO	YES	NO	NO	NO	YES	NO	NO	NO	NO	NO	NO	None	HRP
TCGA-61-1907	YES	NO	NO	NO	YES	NO	YES	NO	YES	NO	NO	NO	NO	NO	YES	RAD51,BARD1,BRCA2,RAD51B,XRCC2	HRD
TCGA-61-1910	YES	YES	NO	NO	YES	NO	NO	NO	YES	NO	NO	NO	NO	NO	YES	MRE11,POLD3,RPA3,ATM	HRD
TCGA-61-1911	YES	NO	NO	NO	YES	NO	NO	NO	YES	NO	NO	NO	NO	NO	YES	RAD51	Undefined
TCGA-61-1913	YES	YES	NO	NO	YES	NO	NO	NO	YES	NO	NO	NO	NO	NO	YES	BRCA1,RAD51,RPA2,XRCC3,SEM1,RAD51B	HRD
TCGA-61-1914	YES	NO	NO	NO	YES	NO	NO	NO	YES	NO	NO	NO	NO	NO	YES	RAD51,RPA3,RAD50,BARD1	Undefined
TCGA-61-1915	YES	NO	NO	NO	YES	NO	NO	NO	YES	NO	NO	NO	NO	NO	YES	POLD3,UIMC1,NBN,RPA3,RPA2,SYCP3,MUS81,POLD4,RAD51B	Undefined
TCGA-61-1917	YES	NO	NO	NO	YES	NO	NO	YES	NO	NO	NO	NO	NO	NO	YES	RAD51,POLD1,NBN,RPA3,SEM1,BRCA2,TOP3A,RAD54B,RPA4	HRD
TCGA-61-1918	YES	NO	NO	NO	YES	NO	NO	NO	NO	NO	NO	NO	NO	NO	YES	RAD51B	Undefined
TCGA-61-1919	YES	NO	NO	NO	YES	NO	NO	NO	YES	NO	NO	NO	NO	NO	YES	NBN,RPA2	Undefined
TCGA-61-1995	YES	NO	NO	NO	YES	NO	NO	NO	YES	NO	NO	NO	NO	NO	YES	POLD1	Undefined
TCGA-61-1998	YES	NO	NO	NO	YES	NO	NO	NO	YES	NO	NO	NO	NO	NO	YES	RAD51,RPA2,ABRAXAS1	Undefined
TCGA-61-2000	YES	NO	NO	NO	YES	NO	NO	NO	YES	NO	NO	NO	NO	NO	YES	POLD1,RPA3	Undefined
TCGA-61-2002	YES	NO	NO	NO	YES	NO	NO	NO	YES	NO	NO	NO	NO	NO	YES	RPA3,BARD1,SYCP3,ATM,BABAM2,ABRAXAS1,RAD51D	Undefined
TCGA-61-2003	YES	NO	NO	NO	YES	NO	NO	NO	YES	NO	NO	NO	NO	NO	YES	POLD1,SSBP1,RPA2,BRCC3,XRCC2	Undefined
TCGA-61-2008	YES	NO	NO	NO	YES	NO	NO	NO	YES	NO	NO	NO	NO	NO	YES	RAD51,RAD54L,RBBP8,RPA2,BARD1,ABRAXAS1	Undefined
TCGA-61-2009	YES	NO	NO	NO	YES	NO	NO	NO	YES	NO	NO	NO	NO	NO	NO	None	HRP
TCGA-61-2012	YES	NO	NO	NO	YES	NO	NO	NO	YES	NO	NO	NO	NO	NO	YES	RPA3,RPA1,MUS81,POLD4	Undefined
TCGA-61-2016	YES	NO	NO	NO	YES	NO	NO	NO	YES	NO	NO	NO	NO	NO	YES	POLD1,ATM	Undefined
TCGA-61-2018	YES	NO	NO	NO	YES	NO	NO	NO	YES	NO	NO	NO	NO	NO	YES	RAD51,RAD51C,RPA2,BRIP1,SYCP3,BABAM2,TOPBP1,RAD51B	Undefined
TCGA-61-2087	YES	YES	NO	NO	YES	NO	NO	NO	YES	NO	NO	NO	NO	NO	YES	RAD51,RBBP8,RPA3,RPA2,RAD51B,BRCC3	HRD
TCGA-61-2088	YES	NO	NO	NO	YES	NO	NO	NO	YES	NO	NO	NO	NO	NO	NO	None	HRP
TCGA-61-2092	YES	NO	NO	NO	YES	NO	NO	NO	YES	NO	NO	NO	NO	NO	NO	None	HRP
TCGA-61-2094	YES	NO	NO	NO	YES	NO	NO	NO	YES	NO	NO	NO	NO	NO	YES	POLD1,SYCP3,BRCA2,RAD54B	Undefined
TCGA-61-2096	YES	NO	NO	NO	YES	NO	NO	NO	YES	NO	NO	NO	NO	NO	YES	POLD1,PALB2,RPA1,SYCP3,BABAM2	Undefined
TCGA-61-2101	YES	NO	NO	NO	YES	NO	NO	NO	YES	NO	NO	NO	NO	NO	NO	None	HRP
TCGA-61-2102	YES	NO	NO	NO	YES	NO	NO	NO	YES	NO	NO	NO	NO	NO	YES	RAD52,BRCA2	Undefined
TCGA-61-2104	YES	NO	NO	NO	YES	NO	NO	NO	YES	NO	NO	NO	NO	NO	YES	UIMC1,XRCC3	Undefined
TCGA-61-2109	YES	NO	NO	NO	YES	NO	NO	NO	YES	NO	NO	YES	NO	NO	YES	RAD51,PALB2,RPA3,BARD1,BABAM2,RAD51B,BRCC3	HRD
TCGA-61-2113	YES	NO	NO	NO	YES	NO	NO	NO	YES	NO	NO	NO	NO	NO	YES	NBN,TOP3A,RAD54B	Undefined
TCGA-61-2612	YES	NO	NO	NO	YES	NO	NO	NO	YES	NO	NO	NO	NO	NO	YES	BARD1	Undefined
TCGA-61-2613	YES	NO	NO	NO	YES	NO	NO	NO	YES	NO	NO	NO	NO	NO	YES	RAD51	Undefined
TCGA-61-2614	YES	NO	NO	NO	YES	NO	NO	NO	YES	NO	NO	NO	NO	NO	NO	None	HRP
TCGA-OY-A56P	YES	NO	NO	NO	YES	NO	NO	NO	YES	NO	NO	NO	NO	NO	YES	RAD52,POLD1,RPA3	Undefined
TCGA-OY-A56Q	YES	NO	NO	NO	YES	NO	NO	NO	YES	NO	NO	NO	NO	NO	YES	RAD51,POLD3	Undefined
TCGA-WR-A838	YES	NO	NO	NO	YES	NO	NO	NO	YES	NO	NO	NO	NO	NO	YES	RAD52	Undefined
TCGA-09-1670	NA	NA	NA	NA	NA	NA	NA	NA	NA	NA	NA	NA	NA	NA	NA	NA	Undefined
TCGA-09-2045	NA	NA	NA	NA	NA	NA	NA	NA	NA	NA	NA	NA	NA	NA	NA	NA	Undefined
TCGA-09-2056	NA	NA	NA	NA	NA	NA	NA	NA	NA	NA	NA	NA	NA	NA	NA	NA	Undefined
TCGA-13-0717	NA	NA	NA	NA	NA	NA	NA	NA	NA	NA	NA	NA	NA	NA	NA	NA	Undefined
TCGA-13-0920	NA	NA	NA	NA	NA	NA	NA	NA	NA	NA	NA	NA	NA	NA	NA	NA	Undefined
TCGA-23-1122	NA	NA	NA	NA	NA	NA	NA	NA	NA	NA	NA	NA	NA	NA	NA	NA	Undefined
TCGA-24-1560	NA	NA	NA	NA	NA	NA	NA	NA	NA	NA	NA	NA	NA	NA	NA	NA	Undefined
TCGA-24-1920	NA	NA	NA	NA	NA	NA	NA	NA	NA	NA	NA	NA	NA	NA	NA	NA	Undefined
TCGA-24-1924	NA	NA	NA	NA	NA	NA	NA	NA	NA	NA	NA	NA	NA	NA	NA	NA	Undefined
TCGA-24-2036	NA	NA	NA	NA	NA	NA	NA	NA	NA	NA	NA	NA	NA	NA	NA	NA	Undefined
TCGA-25-2409	NA	NA	NA	NA	NA	NA	NA	NA	NA	NA	NA	NA	NA	NA	NA	NA	Undefined
TCGA-36-2529	NA	NA	NA	NA	NA	NA	NA	NA	NA	NA	NA	NA	NA	NA	NA	NA	Undefined
TCGA-59-2349	NA	NA	NA	NA	NA	NA	NA	NA	NA	NA	NA	NA	NA	NA	NA	NA	Undefined
TCGA-61-2111	NA	NA	NA	NA	NA	NA	NA	NA	NA	NA	NA	NA	NA	NA	NA	NA	Undefined
